# Supplementary material for: Dairy Cows Grazing Plantain-Based Pastures Have Increased Urine Patches and Reduced Urine N Concentration That Potentially Decreases N Leaching from a Pastoral System
Source: Animals (Basel). 2023 Feb 2;13(3):528. doi: 10.3390/ani13030528 (PMC9913302; doi:10.3390/ani13030528)
Supplement: Supplementary file 1 [file animals-13-00528-s001.zip]

Archive with 1 entries (1 files):
- animals-2117894-supplementary.pdf
